# Supplementary material for: Reduction of NADPH oxidase 4 in adipocytes contributes to the anti-obesity effect of dihydroartemisinin
Source: Heliyon. 2023 Feb 25;9(3):e14028. doi: 10.1016/j.heliyon.2023.e14028 (PMC10006843; doi:10.1016/j.heliyon.2023.e14028)
Supplement: Multimedia component 1 [file mmc1.xlsx]

## Sheet: peptides
Protein Group	Protein ID	Protein Accession	Description	Peptide	Used	Candidate	Quality	Significance	Avg. ppm	Avg. Intensity	CON1	CON2	CON3	DHA-1	DHA-2	DHA-3	Sample Profile (Ratio)	con2	con3	DHA1	DHA2	DHA3	P value	Ratio	CON	DHA	Group Profile (Ratio)	Max Ratio	#Vector	Start	End	PTM
67	25	O00159|MYO1C_HUMAN	Unconventional myosin-Ic OS=Homo sapiens OX=9606 GN=MYO1C PE=1 SV=4	R.HLGYK(+32.06)PEEYK(+32.06)MGR.T	N	Y	8.07	0.91	4.3	194000	124000	78100	113000	349000	276000	226000	1.1	0.69	1	3.09	2.44	1.99	0.0099862	1.55	220000	339000	1.00:1.55	1.55	2	700	712	Dimethylation(CD2O)
166	262	O00767|ACOD_HUMAN	Acyl-CoA desaturase OS=Homo sapiens OX=9606 GN=SCD PE=1 SV=2	R.AHHK(+32.06)FSETHADPHNSRR.G	Y	Y	5.2	1.84	6.9	59000	112000	75100	67900	34900	25100	38700	1.66	1.11	1	0.51	0.37	0.57	0.0220055	0.41	85200	34500	1.00:0.41	2.47	3	159	175	Dimethylation(CD2O)
632	590	O43169|CYB5B_HUMAN	Cytochrome b5 type B OS=Homo sapiens OX=9606 GN=CYB5B PE=1 SV=2	Y.YRLEEVAK(+32.06)R.N	Y	Y	10.71	8.83	10.3	74000	108000	142000	184000	10000	0	0	0.59	0.77	1	0.05	0	0	0.0030143	0.07	145000	10000	1.00:0.07	14.47	1	23	31	Dimethylation(CD2O)
138	75	O43707|ACTN4_HUMAN	Alpha-actinin-4 OS=Homo sapiens OX=9606 GN=ACTN4 PE=1 SV=2	F.YHAFSGAQK(+32.06)AETAANR.I	N		14.37	1.33	5.3	135000	56000	131000	95500	162000	168000	199000	0.59	1.37	1	1.7	1.76	2.08	0.0277298	1.87	94000	176000	1.00:1.87	1.87	1	265	280	Dimethylation(CD2O)
231	423	O43852|CALU_HUMAN	Calumenin OS=Homo sapiens OX=9606 GN=CALU PE=1 SV=2	R.VHHEPQLSDK(+32.06)VHNDAQSFDYDHDAFLGAEEAK(+32.06)TFDQLTPEESK(+32.06)ER.L	N	Y	7.98	2.2	6.2	123000	0	0	88200	316000	130000	202000	0	0	1	3.58	1.48	2.29	0.0384278	2.45	88200	216000	1.00:2.45	2.45	1	28	72	Dimethylation(CD2O)
32	45	O75390|CISY_HUMAN	Citrate synthase mitochondrial OS=Homo sapiens OX=9606 GN=CS PE=1 SV=2	M.K(+32.06)FVDSK(+32.06)SG	N	Y	5.67	1.54	9.6	14900	0	14700	4930	31100	20100	18600	0	2.98	1	6.31	4.07	3.76	0.0463953	2.37	9830	23300	1.00:2.37	2.37	1	459	466	Dimethylation(CD2O)
69	138	P00338|LDHA_HUMAN	L-lactate dehydrogenase A chain OS=Homo sapiens OX=9606 GN=LDHA PE=1 SV=2	Y.NLLK(+32.06)EEQTPQNK.I	N	Y	3.2	0.96	4.8	64500	138000	103000	91900	0	0	54500	1.5	1.12	1	0	0	0.59	0.0151431	0.49	111000	54500	1.00:0.49	2.04	1	11	22	Dimethylation(CD2O)
311	148	P04843|RPN1_HUMAN	Dolichyl-diphosphooligosaccharide--protein glycosyltransferase subunit 1 OS=Homo sapiens OX=9606 GN=RPN1 PE=1 SV=1	R.VSEMQK(+32.06)LDAQVK(+32.06)ELVLK(+32.06)SAVEAER.L	N	Y	6.79	1.49	5.1	154000	150000	0	86900	236000	209000	244000	1.73	0	1	2.71	2.41	2.81	0.0282639	1.94	119000	230000	1.00:1.94	1.94	1	548	571	Dimethylation(CD2O)
216	333	P05141|ADT2_HUMAN	ADP/ATP translocase 2 OS=Homo sapiens OX=9606 GN=SLC25A5 PE=1 SV=7	R.GMGGAFVLVLYDEIK(+32.06)K(+32.06)YT	Y	Y	18.77	1.25	5.4	376000	122000	321000	311000	470000	499000	534000	0.39	1.03	1	1.51	1.6	1.72	0.0208626	1.63	307000	501000	1.00:1.63	1.63	3	281	298	Dimethylation(CD2O)
238	175	P05556|ITB1_HUMAN	Integrin beta-1 OS=Homo sapiens OX=9606 GN=ITGB1 PE=1 SV=2	K.TVMPYISTTPAK(+32.06)LR.N	N	Y	7.16	1.18	3.5	54900	0	34200	52800	76300	87600	78700	0	0.65	1	1.44	1.66	1.49	0.031027	1.86	43500	80900	1.00:1.86	1.86	1	191	204	Dimethylation(CD2O)
122	107	P07900|HS90A_HUMAN	Heat shock protein HSP 90-alpha OS=Homo sapiens OX=9606 GN=HSP90AA1 PE=1 SV=5	R.DNSTMGYMAAK(+32.06)K(+32.06)HLEINPDHSIIETLR.Q	Y	Y	17.95	1.73	9.5	145000	0	0	133000	217000	196000	324000	0	0	1	1.63	1.47	2.43	0.0277218	1.85	133000	245000	1.00:1.85	1.85	1	621	647	Dimethylation(CD2O)
1	1	P08670|VIME_HUMAN	Vimentin OS=Homo sapiens OX=9606 GN=VIM PE=1 SV=4	Y.K(+32.06)SK(+32.06)FADLSEAANR.N	N	Y	20.31	1.2	3.6	402000	279000	377000	270000	465000	450000	573000	1.03	1.4	1	1.72	1.66	2.12	0.0234085	1.61	309000	496000	1.00:1.61	1.61	2	292	304	Dimethylation(CD2O)
1	1	P08670|VIME_HUMAN	Vimentin OS=Homo sapiens OX=9606 GN=VIM PE=1 SV=4	W.YK(+32.06)SK(+32.06)FADLSEAANR.N	N	Y	12.03	0.91	5.8	269000	202000	144000	150000	448000	324000	349000	1.35	0.96	1	2.99	2.16	2.33	0.00786027	1.52	246000	374000	1.00:1.52	1.52	2	291	304	Dimethylation(CD2O)
1	1	P08670|VIME_HUMAN	Vimentin OS=Homo sapiens OX=9606 GN=VIM PE=1 SV=4	K.NLQEAEEWYK(+32.06)SK(+32.06)FADLSEAANR.N	N	Y	4.9	0.83	2.5	171000	254000	298000	222000	168000	85100	0	1.14	1.34	1	0.75	0.38	0	0.0301511	0.63	258000	164000	1.00:0.63	1.57	2	283	304	Dimethylation(CD2O)
1	1	P08670|VIME_HUMAN	Vimentin OS=Homo sapiens OX=9606 GN=VIM PE=1 SV=4	R.EYQDLLNVK(+32.06)MALDIEIATYR.K	N	Y	3.31	1.57	5.5	729000	59200	256000	430000	910000	1240000	1480000	0.14	0.6	1	2.12	2.88	3.44	0.00806492	3.05	396000	1210000	1.00:3.05	3.05	23	382	401	Dimethylation(CD2O)
72	95	P08758|ANXA5_HUMAN	Annexin A5 OS=Homo sapiens OX=9606 GN=ANXA5 PE=1 SV=2	R.K(+32.06)VFDK(+32.06)YMTISGFQIEETIDRETSGNLEQLLLAVVK.S	N	Y	19.26	1.67	5.1	453000	618000	858000	823000	162000	256000	0	0.75	1.04	1	0.2	0.31	0	0.00407162	0.54	766000	417000	1.00:0.54	1.84	2	208	242	Dimethylation(CD2O)
273	328	P09651|ROA1_HUMAN	Heterogeneous nuclear ribonucleoprotein A1 OS=Homo sapiens OX=9606 GN=HNRNPA1 PE=1 SV=5	V.GGIK(+32.06)EDTEEHHLR.D	N		5.5	1.98	3.5	93400	172000	113000	134000	75200	23800	41900	1.28	0.84	1	0.56	0.18	0.31	0.0154229	0.34	140000	47000	1.00:0.34	2.98	1	110	122	Dimethylation(CD2O)
251	261	P10620|MGST1_HUMAN	Microsomal glutathione S-transferase 1 OS=Homo sapiens OX=9606 GN=MGST1 PE=1 SV=1	R.ALSFFVGYGVTLSMAYRLLK(+32.06)SK(+32.06)LYL	N	Y	11.72	2.14	4.2	123000	99700	58000	53800	117000	190000	219000	1.85	1.08	1	2.18	3.53	4.07	0.0353496	2.49	70500	175000	1.00:2.49	2.49	1	131	155	Dimethylation(CD2O)
10	17	P10809|CH60_HUMAN	60 kDa heat shock protein mitochondrial OS=Homo sapiens OX=9606 GN=HSPD1 PE=1 SV=2	Y.FINTSK(+32.06)GQK(+32.06)C(+57.02)EFQDAYVLLSEKK(+32.06).I	N	Y	20.13	1.72	1.2	115000	226000	181000	180000	104000	0	0	1.25	1	1	0.58	0	0	0.0133973	0.53	196000	104000	1.00:0.53	1.87	1	228	250	Dimethylation(CD2O); Carbamidomethylation
10	17	P10809|CH60_HUMAN	60 kDa heat shock protein mitochondrial OS=Homo sapiens OX=9606 GN=HSPD1 PE=1 SV=2	K.DGK(+32.06)TLNDELEIIEGMK(+32.06)FDR.G	N	Y	4.04	1.05	7.5	95300	124000	115000	132000	46300	97600	56100	0.94	0.87	1	0.35	0.74	0.42	0.0261739	0.54	124000	66600	1.00:0.54	1.86	1	203	221	Dimethylation(CD2O)
10	17	P10809|CH60_HUMAN	60 kDa heat shock protein mitochondrial OS=Homo sapiens OX=9606 GN=HSPD1 PE=1 SV=2	R.K(+32.06)PLVIIAEDVDGEALSTL.V	N	Y	1.8	1.46	6.3	16300	0	0	8740	25600	33000	30600	0	0	1	2.93	3.78	3.5	0.00180895	3.41	8740	29700	1.00:3.41	3.41	1	269	286	Dimethylation(CD2O)
11	9	P11021|BIP_HUMAN	Endoplasmic reticulum chaperone BiP OS=Homo sapiens OX=9606 GN=HSPA5 PE=1 SV=2	R.LIGDAAK(+32.06)NQLTSNPENTVFDAKR.L	N	Y	14.19	0.88	8	890000	507000	589000	777000	960000	1150000	1350000	0.65	0.76	1	1.23	1.48	1.74	0.0194296	1.51	765000	1160000	1.00:1.51	1.51	2	75	97	Dimethylation(CD2O)
11	9	P11021|BIP_HUMAN	Endoplasmic reticulum chaperone BiP OS=Homo sapiens OX=9606 GN=HSPA5 PE=1 SV=2	P.K(+32.06)IQQLVK(+32.06)EFFNGK(+32.06)EPSR.G	N	Y	26.52	1.33	2.2	224000	0	0	219000	399000	305000	419000	0	0	1	1.82	1.39	1.91	0.0206123	1.71	219000	374000	1.00:1.71	1.71	1	370	386	Dimethylation(CD2O)
85	89	P11310|ACADM_HUMAN	Medium-chain specific acyl-CoA dehydrogenase mitochondrial OS=Homo sapiens OX=9606 GN=ACADM PE=1 SV=1	R.ALDEATK(+32.06)YALER.K	N	Y	6.8	1.53	14.7	258000	266000	372000	393000	163000	253000	102000	0.68	0.95	1	0.42	0.64	0.26	0.0422516	0.5	362000	182000	1.00:0.50	1.99	2	295	306	Dimethylation(CD2O)
68	61	P12532|KCRU_HUMAN	Creatine kinase U-type mitochondrial OS=Homo sapiens OX=9606 GN=CKMT1A PE=1 SV=1	R.TMK(+32.06)HTTDLDASK(+32.06)IR.S	N	Y	10.2	2.64	1.4	72400	148000	124000	111000	50900	0	0	1.34	1.12	1	0.46	0	0	0.00543451	0.4	128000	50900	1.00:0.40	2.51	1	137	150	Dimethylation(CD2O)
398	239	P12694|ODBA_HUMAN	2-oxoisovalerate dehydrogenase subunit alpha mitochondrial OS=Homo sapiens OX=9606 GN=BCKDHA PE=1 SV=2	R.K(+32.06)PK(+32.06)PNPNLLFSDVYQEMPAQLR.K	Y	Y	12.97	2.44	19.3	128000	133000	225000	260000	53600	96400	0	0.51	0.86	1	0.21	0.37	0	0.0299611	0.36	206000	75000	1.00:0.36	2.75	1	400	421	Dimethylation(CD2O)
78	52	P12814|ACTN1_HUMAN	Alpha-actinin-1 OS=Homo sapiens OX=9606 GN=ACTN1 PE=1 SV=2	F.YHAFSGAQK(+32.06)AETAANR.I	N		14.37	1.33	5.3	135000	56000	131000	95500	162000	168000	199000	0.59	1.37	1	1.7	1.76	2.08	0.0277298	1.87	94000	176000	1.00:1.87	1.87	1	246	261	Dimethylation(CD2O)
125	114	P13667|PDIA4_HUMAN	Protein disulfide-isomerase A4 OS=Homo sapiens OX=9606 GN=PDIA4 PE=1 SV=2	L.AK(+32.06)VDATAETDLAK(+32.06)R.F	N	Y	3.95	0.74	3	66100	0	53400	59500	99800	80300	104000	0	0.9	1	1.68	1.35	1.75	0.048084	1.68	56500	94600	1.00:1.68	1.68	1	233	246	Dimethylation(CD2O)
333	735	P13987|CD59_HUMAN	CD59 glycoprotein OS=Homo sapiens OX=9606 GN=CD59 PE=1 SV=1	W.K(+32.06)FEHC(+57.02)NFNDVTTR.L	Y	Y	13.85	0.9	5.7	735000	754000	553000	278000	887000	1020000	915000	2.71	1.99	1	3.19	3.67	3.29	0.0454571	1.57	600000	941000	1.00:1.57	1.57	2	66	78	Dimethylation(CD2O); Carbamidomethylation
1065	3734	P14209|CD99_HUMAN	CD99 antigen OS=Homo sapiens OX=9606 GN=CD99 PE=1 SV=1	F.K(+32.06)ENAEQGEVDMESHR.N	N	Y	5.68	2.6	7	40200	53100	83000	85400	0	0	19700	0.62	0.97	1	0	0	0.23	0.00546884	0.27	73800	19700	1.00:0.27	3.74	1	156	170	Dimethylation(CD2O)
65	87	P14314|GLU2B_HUMAN	Glucosidase 2 subunit beta OS=Homo sapiens OX=9606 GN=PRKCSH PE=1 SV=2	R.GVSLTNHHFYDESK(+32.06)PF.T	Y	Y	14.86	1.38	4.1	327000	285000	147000	203000	455000	341000	529000	1.4	0.72	1	2.24	1.68	2.6	0.0270724	1.84	240000	442000	1.00:1.84	1.84	2	22	37	Dimethylation(CD2O)
199	88	P18206|VINC_HUMAN	Vinculin OS=Homo sapiens OX=9606 GN=VCL PE=1 SV=4	R.ILGAVAK(+32.06)VR.E	N	Y	5.63	0.68	5.6	80000	64600	73600	52100	87700	111000	91000	1.24	1.41	1	1.68	2.13	1.75	0.0256135	1.52	63400	96600	1.00:1.52	1.52	1	824	832	Dimethylation(CD2O)
113	178	P21695|GPDA_HUMAN	Glycerol-3-phosphate dehydrogenase [NAD(+)] cytoplasmic OS=Homo sapiens OX=9606 GN=GPD1 PE=1 SV=4	R.LGLMEMIAFAK(+32.06)LF.C	N	Y	6.44	0.97	4.2	173000	132000	103000	130000	189000	219000	268000	1.01	0.8	1	1.45	1.69	2.06	0.0138092	1.84	164000	303000	1.00:1.84	1.84	2	230	242	Dimethylation(CD2O)
162	123	P22626|ROA2_HUMAN	Heterogeneous nuclear ribonucleoproteins A2/B1 OS=Homo sapiens OX=9606 GN=HNRNPA2B1 PE=1 SV=2	V.GGIK(+32.06)EDTEEHHLR.D	N		5.5	1.98	3.5	93400	172000	113000	134000	75200	23800	41900	1.28	0.84	1	0.56	0.18	0.31	0.0154229	0.34	140000	47000	1.00:0.34	2.98	1	117	129	Dimethylation(CD2O)
464	422	P26373|RL13_HUMAN	60S ribosomal protein L13 OS=Homo sapiens OX=9606 GN=RPL13 PE=1 SV=4	R.NK(+32.06)STESLQANVQR.L	Y	Y	14.8	1.18	3	59100	95700	107000	93800	0	0	58800	1.02	1.14	1	0	0	0.63	0.0170802	0.6	98700	58800	1.00:0.60	1.68	1	104	116	Dimethylation(CD2O)
384	338	P27348|1433T_HUMAN	14-3-3 protein theta OS=Homo sapiens OX=9606 GN=YWHAQ PE=1 SV=1	R.SIC(+57.02)TTVLELLDK(+32.06)YLIANATNPESK(+32.06)VF.Y	Y	Y	33.28	3.15	2.4	280000	223000	163000	189000	341000	336000	429000	1.18	0.86	1	1.8	1.77	2.27	0.00746932	1.93	191000	369000	1.00:1.93	1.93	1	92	117	Carbamidomethylation; Dimethylation(CD2O)
24	54	P27797|CALR_HUMAN	Calreticulin OS=Homo sapiens OX=9606 GN=CALR PE=1 SV=1	K.FVLSSGK(+32.06)FYGDEEK(+32.06)DKGLQTSQDAR.F	N	Y	15.83	1.11	4.6	126000	132000	0	77700	198000	168000	178000	1.69	0	1	2.54	2.17	2.29	0.0459871	1.73	105000	181000	1.00:1.73	1.73	1	49	73	Dimethylation(CD2O)
24	54	P27797|CALR_HUMAN	Calreticulin OS=Homo sapiens OX=9606 GN=CALR PE=1 SV=1	F.K(+32.06)EQFLDGDGWTSR.W	N	Y	4.32	0.93	8.3	84200	90600	45400	45600	122000	107000	94700	1.99	1	1	2.69	2.34	2.08	0.0499106	1.78	60500	108000	1.00:1.78	1.78	1	24	36	Dimethylation(CD2O)
327	174	P28331|NDUS1_HUMAN	NADH-ubiquinone oxidoreductase 75 kDa subunit mitochondrial OS=Homo sapiens OX=9606 GN=NDUFS1 PE=1 SV=3	R.ASQTMAK(+32.06)C(+57.02)VK(+32.06)AVTEGAQAVEEPSIC(+57.02)	N	Y	2.49	0.96	4.6	49300	59900	86000	110000	0	39700	0	0.54	0.78	1	0	0.36	0	0.021777	0.46	85400	39700	1.00:0.46	2.15	1	703	727	Dimethylation(CD2O); Carbamidomethylation
376	397	P28799|GRN_HUMAN	Granulins OS=Homo sapiens OX=9606 GN=GRN PE=1 SV=2	R.QHC(+57.02)C(+57.02)PAGYTC(+57.02)NVK(+32.06)AR.S	Y	Y	3.01	1.06	5.5	54800	68600	74800	143000	0	42600	0	0.48	0.52	1	0	0.3	0	0.0436631	0.45	95300	42600	1.00:0.45	2.24	1	479	493	Carbamidomethylation; Dimethylation(CD2O)
62	48	P30101|PDIA3_HUMAN	Protein disulfide-isomerase A3 OS=Homo sapiens OX=9606 GN=PDIA3 PE=1 SV=4	Y.GVSGYPTLK(+32.06)IFR.D	N	Y	2.7	0.58	6.6	41800	0	0	43800	87400	50600	68900	0	0	1	1.99	1.16	1.57	0.0391402	1.57	43800	69000	1.00:1.57	1.57	1	96	107	Dimethylation(CD2O)
243	315	P30533|AMRP_HUMAN	Alpha-2-macroglobulin receptor-associated protein OS=Homo sapiens OX=9606 GN=LRPAP1 PE=1 SV=1	Y.TVK(+32.06)K(+32.06)HLQDLSGR.I	Y	Y	14.37	2.53	7.9	66300	92800	108000	124000	38000	34800	0	0.75	0.87	1	0.31	0.28	0	0.00521372	0.34	108000	36400	1.00:0.34	2.97	1	337	348	Dimethylation(CD2O)
94	55	P31040|SDHA_HUMAN	Succinate dehydrogenase [ubiquinone] flavoprotein subunit mitochondrial OS=Homo sapiens OX=9606 GN=SDHA PE=1 SV=2	R.AC(+57.02)ALSIEESC(+57.02)RPGDK(+32.06)VPPIK(+32.06)PNAGEESVMNLDK(+32.06)LR.F	N	Y	8.24	1.46	5.6	310000	124000	305000	213000	387000	441000	392000	0.58	1.44	1	1.82	2.08	1.84	0.0257917	1.9	214000	407000	1.00:1.90	1.9	1	466	500	Carbamidomethylation; Dimethylation(CD2O)
144	212	P31946|1433B_HUMAN	14-3-3 protein beta/alpha OS=Homo sapiens OX=9606 GN=YWHAB PE=1 SV=3	L.LSVAYK(+32.06)NVVGAR.R	N		11.6	1.84	14.8	145000	230000	198000	168000	121000	103000	50900	1.37	1.18	1	0.72	0.61	0.3	0.0178566	0.46	199000	91400	1.00:0.46	2.18	1	46	57	Dimethylation(CD2O)
16	5	P33121|ACSL1_HUMAN	Long-chain-fatty-acid--CoA ligase 1 OS=Homo sapiens OX=9606 GN=ACSL1 PE=1 SV=1	L.C(+57.02)HGAK(+32.06)IGFFQGDIR.L	N	Y	6.08	2.03	3	84200	114000	133000	123000	52100	37900	44600	0.93	1.08	1	0.42	0.31	0.36	0.000284934	0.36	124000	44900	1.00:0.36	2.75	1	336	349	Carbamidomethylation; Dimethylation(CD2O)
53	21	P35579|MYH9_HUMAN	Myosin-9 OS=Homo sapiens OX=9606 GN=MYH9 PE=1 SV=4	R.NAEQYKDQADK(+32.06)ASTR.L	N	Y	8.83	1.52	4.9	39900	59400	49900	54000	33700	15000	27500	1.1	0.92	1	0.62	0.28	0.51	0.00894563	0.47	54400	25400	1.00:0.47	2.14	1	1857	1871	Dimethylation(CD2O)
221	183	P36957|ODO2_HUMAN	Dihydrolipoyllysine-residue succinyltransferase component of 2-oxoglutarate dehydrogenase complex mitochondrial OS=Homo sapiens OX=9606 GN=DLST PE=1 SV=4	R.TITELGEK(+32.06)AR.K	N	Y	14.62	4.64	3.5	179000	131000	427000	447000	69300	0	0	0.29	0.96	1	0.15	0	0	0.0411262	0.21	335000	69300	1.00:0.21	4.84	1	346	355	Dimethylation(CD2O)
561	537	P38159|RBMX_HUMAN	RNA-binding motif protein X chromosome OS=Homo sapiens OX=9606 GN=RBMX PE=1 SV=3	R.DDGYSTK(+32.06)DSYSSR.D	Y	Y	8.75	0.92	3.8	68700	53400	41600	66200	68100	94400	88700	0.81	0.63	1	1.03	1.43	1.34	0.0484815	1.56	53700	83700	1.00:1.56	1.56	1	211	223	Dimethylation(CD2O)
992	517	P39019|RS19_HUMAN	40S ribosomal protein S19 OS=Homo sapiens OX=9606 GN=RPS19 PE=1 SV=2	R.DLDRIAGQVAAANK(+32.06)K(+32.06)H	Y	Y	3.52	1.5	14.4	36300	31700	0	12900	73800	37100	62400	2.46	0	1	5.73	2.88	4.85	0.0392484	2.59	22300	57800	1.00:2.59	2.59	1	130	145	Dimethylation(CD2O)
167	213	P40926|MDHM_HUMAN	Malate dehydrogenase mitochondrial OS=Homo sapiens OX=9606 GN=MDH2 PE=1 SV=3	F.K(+32.06)K(+32.06)HGVYNPNK(+32.06)IFGVTTLDIVR.A	Y	Y	9.18	1.59	3.7	115000	0	0	93600	121000	198000	281000	0	0	1	1.29	2.11	3	0.03911	2.13	93600	200000	1.00:2.13	2.13	1	156	176	Dimethylation(CD2O)
12	3	P40939|ECHA_HUMAN	Trifunctional enzyme subunit alpha mitochondrial OS=Homo sapiens OX=9606 GN=HADHA PE=1 SV=2	R.DSIFSNLTGQLDYQGFEK(+32.06)ADMVIEAVFEDLSLK(+32.06)HR.V	N	Y	13.93	2.5	5.8	143000	0	78600	86800	241000	229000	221000	0	0.91	1	2.78	2.64	2.54	0.00350529	3	92200	277000	1.00:3.00	3	2	423	457	Dimethylation(CD2O)
7	4	P49327|FAS_HUMAN	Fatty acid synthase OS=Homo sapiens OX=9606 GN=FASN PE=1 SV=3	L.K(+32.06)AINC(+57.02)ATSGVVGLVNC(+57.02)LR.R	N	Y	17.59	1.38	3.2	116000	151000	133000	138000	103000	76200	94500	1.1	0.97	1	0.75	0.55	0.69	0.00716486	0.65	141000	91300	1.00:0.65	1.54	1	1444	1461	Dimethylation(CD2O); Carbamidomethylation
7	4	P49327|FAS_HUMAN	Fatty acid synthase OS=Homo sapiens OX=9606 GN=FASN PE=1 SV=3	L.AEK(+32.06)AAAYR.D	N	Y	5.5	3.52	24.3	92900	221000	160000	146000	0	0	30500	1.51	1.09	1	0	0	0.21	0.00278046	0.17	176000	30500	1.00:0.17	5.76	1	2112	2119	Dimethylation(CD2O)
89	96	P50454|SERPH_HUMAN	Serpin H1 OS=Homo sapiens OX=9606 GN=SERPINH1 PE=1 SV=2	R.SSK(+32.06)QHYNC(+57.02)EHSK(+32.06)INFR.D	N	Y	15.78	2.08	7.5	732000	850000	1120000	1200000	372000	237000	610000	0.71	0.93	1	0.31	0.2	0.51	0.0127768	0.39	1100000	432000	1.00:0.39	2.54	3	149	164	Dimethylation(CD2O); Carbamidomethylation
827	1870	P51665|PSMD7_HUMAN	26S proteasome non-ATPase regulatory subunit 7 OS=Homo sapiens OX=9606 GN=PSMD7 PE=1 SV=2	R.DIK(+32.06)DTTVGTLSQR.I	Y	Y	3.3	0.75	8.5	111000	66000	93300	68800	139000	115000	185000	0.96	1.36	1	2.02	1.67	2.69	0.034948	1.75	94300	165000	1.00:1.75	1.75	2	178	190	Dimethylation(CD2O)
142	85	P52895|AK1C2_HUMAN	Aldo-keto reductase family 1 member C2 OS=Homo sapiens OX=9606 GN=AKR1C2 PE=1 SV=3	K.SK(+32.06)ALEAVK(+32.06)LAIEAGFHHIDSAHVYNNEEQVGLAIR.S	Y	Y	3.12	1.15	13.6	82300	0	0	62000	171000	152000	109000	0	0	1	2.75	2.45	1.76	0.0110246	2.32	62000	144000	1.00:2.32	2.32	1	32	66	Dimethylation(CD2O)
142	85	P52895|AK1C2_HUMAN	Aldo-keto reductase family 1 member C2 OS=Homo sapiens OX=9606 GN=AKR1C2 PE=1 SV=3	R.LLEMILNK(+32.06)PGLK.Y	Y	Y	6.82	2.83	2.1	46400	0	0	26400	63100	72200	117000	0	0	1	2.39	2.74	4.43	0.0160745	3.19	26400	84000	1.00:3.19	3.19	1	172	183	Dimethylation(CD2O)
255	199	P53007|TXTP_HUMAN	Tricarboxylate transport protein mitochondrial OS=Homo sapiens OX=9606 GN=SLC25A1 PE=1 SV=2	R.EQGLK(+32.06)GTYQGLTATVL.K	N	Y	8.23	0.9	3.9	76600	90500	92800	95200	80600	48500	52200	0.95	0.98	1	0.85	0.51	0.55	0.034837	0.65	92800	60400	1.00:0.65	1.54	1	174	189	Dimethylation(CD2O)
210	309	P55809|SCOT1_HUMAN	Succinyl-CoA:3-ketoacid coenzyme A transferase 1 mitochondrial OS=Homo sapiens OX=9606 GN=OXCT1 PE=1 SV=1	K.TK(+32.06)VVVTMEHSAKGNAHK(+32.06).I	N	Y	7.87	1.88	10.4	42400	54400	45800	78900	29800	30200	15200	0.69	0.58	1	0.38	0.38	0.19	0.035349	0.42	59700	25100	1.00:0.42	2.38	1	435	451	Dimethylation(CD2O)
2	43	P60709|ACTB_HUMAN	Actin cytoplasmic 1 OS=Homo sapiens OX=9606 GN=ACTB PE=1 SV=1	L.TDYLMK(+32.06)ILTER.G	N		17.78	3.18	3.4	440000	637000	689000	586000	212000	205000	309000	1.09	1.18	1	0.36	0.35	0.53	0.000979953	0.38	637000	242000	1.00:0.38	2.63	1	186	196	Dimethylation(CD2O)
2	43	P60709|ACTB_HUMAN	Actin cytoplasmic 1 OS=Homo sapiens OX=9606 GN=ACTB PE=1 SV=1	T.DYLMK(+32.06)ILTER.G	N		29.03	3.46	1.9	177000	267000	269000	236000	76800	58800	157000	1.13	1.14	1	0.32	0.25	0.66	0.00718527	0.38	258000	97400	1.00:0.38	2.64	1	187	196	Dimethylation(CD2O)
2	43	P60709|ACTB_HUMAN	Actin cytoplasmic 1 OS=Homo sapiens OX=9606 GN=ACTB PE=1 SV=1	R.MQK(+16.03)EITALAPSTM.K	N		5.88	0.88	7.2	63100	49200	48400	46700	60800	89800	83800	1.05	1.04	1	1.3	1.92	1.79	0.0278019	1.62	48100	78100	1.00:1.62	1.62	1	313	325	Methylation
2	43	P60709|ACTB_HUMAN	Actin cytoplasmic 1 OS=Homo sapiens OX=9606 GN=ACTB PE=1 SV=1	H.AILRLDLAGRDLTDYLMK(+32.06)ILTER.G	N		5.13	2.93	6.1	44200	0	30900	10800	90600	60900	72100	0	2.86	1	8.38	5.63	6.67	0.00843263	3.57	20900	74500	1.00:3.57	3.57	1	174	196	Dimethylation(CD2O)
2	43	P60709|ACTB_HUMAN	Actin cytoplasmic 1 OS=Homo sapiens OX=9606 GN=ACTB PE=1 SV=1	Y.LMK(+32.06)ILTER.G	N		9.44	1.99	2.4	37500	46000	68900	61900	0	17700	30500	0.74	1.11	1	0	0.29	0.49	0.0184399	0.41	58900	24100	1.00:0.41	2.44	1	189	196	Dimethylation(CD2O)
2	43	P60709|ACTB_HUMAN	Actin cytoplasmic 1 OS=Homo sapiens OX=9606 GN=ACTB PE=1 SV=1	R.DLTDYLMK(+32.06)ILTER.G	N		4.69	1.54	5.7	681000	951000	888000	1160000	357000	351000	380000	0.82	0.76	1	0.31	0.3	0.33	0.00166988	0.37	1030000	384000	1.00:0.37	2.67	4	184	196	Dimethylation(CD2O)
2137	3751	P61009|SPCS3_HUMAN	Signal peptidase complex subunit 3 OS=Homo sapiens OX=9606 GN=SPCS3 PE=1 SV=1	R.IMLK(+32.06)NVEDFTGPR.E	Y	Y	2.6	0.67	8.5	29800	64900	40800	44100	0	28900	0	1.47	0.92	1	0	0.65	0	0.029799	0.58	50000	28900	1.00:0.58	1.73	1	46	58	Dimethylation(CD2O)
87	150	P61981|1433G_HUMAN	14-3-3 protein gamma OS=Homo sapiens OX=9606 GN=YWHAG PE=1 SV=2	L.LSVAYK(+32.06)NVVGAR.R	N		11.6	1.84	14.8	145000	230000	198000	168000	121000	103000	50900	1.37	1.18	1	0.72	0.61	0.3	0.0178566	0.46	199000	91400	1.00:0.46	2.18	1	45	56	Dimethylation(CD2O)
823	712	P62191|PRS4_HUMAN	26S proteasome regulatory subunit 4 OS=Homo sapiens OX=9606 GN=PSMC1 PE=1 SV=1	R.NQEQMK(+32.06)PLEEK(+32.06)QEEER.S	Y	Y	8.86	0.77	4.6	53100	0	0	57800	67000	89100	105000	0	0	1	1.16	1.54	1.81	0.0378362	1.51	57800	86900	1.00:1.51	1.51	1	81	96	Dimethylation(CD2O)
183	375	P62258|1433E_HUMAN	14-3-3 protein epsilon OS=Homo sapiens OX=9606 GN=YWHAE PE=1 SV=1	R.LAK(+32.06)AAFDDAIAELDTLSEESYK(+32.06)DSTLIMQLLR.D	Y	Y	26.18	2.38	6.1	498000	108000	176000	430000	817000	777000	682000	0.25	0.41	1	1.9	1.8	1.58	0.00811444	2.49	305000	759000	1.00:2.49	2.49	2	194	225	Dimethylation(CD2O)
174	327	P62805|H4_HUMAN	Histone H4 OS=Homo sapiens OX=9606 GN=HIST1H4A PE=1 SV=2	I.QGITK(+32.06)PAIR.R	N	Y	12.86	1.19	4.9	169000	0	93900	180000	241000	232000	265000	0	0.52	1	1.34	1.29	1.47	0.0428896	1.8	137000	246000	1.00:1.80	1.8	1	28	36	Dimethylation(CD2O)
126	310	P63104|1433Z_HUMAN	14-3-3 protein zeta/delta OS=Homo sapiens OX=9606 GN=YWHAZ PE=1 SV=1	L.LSVAYK(+32.06)NVVGAR.R	N		11.6	1.84	14.8	145000	230000	198000	168000	121000	103000	50900	1.37	1.18	1	0.72	0.61	0.3	0.0178566	0.46	199000	91400	1.00:0.46	2.18	1	44	55	Dimethylation(CD2O)
130	281	P67936|TPM4_HUMAN	Tropomyosin alpha-4 chain OS=Homo sapiens OX=9606 GN=TPM4 PE=1 SV=3	R.EK(+32.06)AEGDVAALNR.R	Y	Y	8.95	1.08	2	64100	0	56300	48200	91200	78900	110000	0	1.17	1	1.89	1.64	2.28	0.0415046	1.79	52300	93300	1.00:1.79	1.79	1	43	54	Dimethylation(CD2O)
123	51	P78371|TCPB_HUMAN	T-complex protein 1 subunit beta OS=Homo sapiens OX=9606 GN=CCT2 PE=1 SV=4	R.LTSFIGAIAIGDLVK(+32.06)STLGPK(+32.06)GMDK(+32.06)ILLSSGR.D	N	Y	6.46	1.28	1.5	62700	67800	115000	103000	47200	42400	0	0.66	1.11	1	0.46	0.41	0	0.0334227	0.47	95500	44800	1.00:0.47	2.13	1	26	57	Dimethylation(CD2O)
1694	1218	P80303|NUCB2_HUMAN	Nucleobindin-2 OS=Homo sapiens OX=9606 GN=NUCB2 PE=1 SV=3	R.MREHVMNEVDTNK(+32.06)DR.L	Y	Y	5.74	1.56	4	67300	16600	0	71300	125000	104000	87100	0.23	0	1	1.75	1.46	1.22	0.0346256	2.39	44000	105000	1.00:2.39	2.39	1	297	311	Dimethylation(CD2O)
377	530	Q00325|MPCP_HUMAN	Phosphate carrier protein mitochondrial OS=Homo sapiens OX=9606 GN=SLC25A3 PE=1 SV=2	Y.K(+32.06)GVAPLWMR.Q	Y	Y	6.95	0.97	14	96400	50900	102000	61000	116000	122000	126000	0.83	1.68	1	1.9	1.99	2.07	0.0365692	1.7	71400	121000	1.00:1.70	1.7	1	218	226	Dimethylation(CD2O)
22	11	Q01082|SPTB2_HUMAN	Spectrin beta chain non-erythrocytic 1 OS=Homo sapiens OX=9606 GN=SPTBN1 PE=1 SV=2	R.K(+32.06)HEWEAHNK(+32.06)K(+32.06)ASSR.S	N	Y	3.5	1.95	8.7	10200	16400	13200	25200	0	6110	0	0.65	0.52	1	0	0.24	0	0.0172588	0.33	18300	6110	1.00:0.33	3	1	2207	2220	Dimethylation(CD2O)
92	404	Q01469|FABP5_HUMAN	Fatty acid-binding protein 5 OS=Homo sapiens OX=9606 GN=FABP5 PE=1 SV=3	L.VDSK(+32.06)GFDEYMK(+32.06)ELGVGIALR.K	N	Y	11.51	1.7	5.9	128000	259000	188000	138000	79300	106000	0	1.88	1.37	1	0.58	0.77	0	0.0485322	0.47	195000	92400	1.00:0.47	2.11	1	14	33	Dimethylation(CD2O)
88	53	Q02218|ODO1_HUMAN	2-oxoglutarate dehydrogenase mitochondrial OS=Homo sapiens OX=9606 GN=OGDH PE=1 SV=3	R.FGLEGC(+57.02)EVLIPALK(+32.06)TIIDK(+32.06)SSENGVDYVIMGMPHR.G	N	Y	6.23	5.69	8	116000	223000	227000	213000	18500	16900	0	1.05	1.07	1	0.09	0.08	0	9.85331e-06	0.08	221000	17700	1.00:0.08	12.49	1	278	312	Carbamidomethylation; Dimethylation(CD2O)
90	84	Q02252|MMSA_HUMAN	Methylmalonate-semialdehyde dehydrogenase [acylating] mitochondrial OS=Homo sapiens OX=9606 GN=ALDH6A1 PE=1 SV=2	R.VPQATK(+32.06)AEMDAAIASC(+57.02)K(+32.06)R.A	Y	Y	30.73	1.88	3.9	320000	438000	413000	338000	249000	269000	211000	1.3	1.22	1	0.74	0.8	0.63	0.011811	0.61	396000	243000	1.00:0.61	1.63	1	71	88	Dimethylation(CD2O); Carbamidomethylation
90	84	Q02252|MMSA_HUMAN	Methylmalonate-semialdehyde dehydrogenase [acylating] mitochondrial OS=Homo sapiens OX=9606 GN=ALDH6A1 PE=1 SV=2	R.VC(+57.02)NLIDSGTK(+32.06)EGASILLDGR.K	N	Y	12.13	2.65	3.9	336000	328000	807000	655000	0	63800	162000	0.5	1.23	1	0	0.1	0.25	0.0251525	0.34	661000	225000	1.00:0.34	2.93	2	367	386	Carbamidomethylation; Dimethylation(CD2O)
90	84	Q02252|MMSA_HUMAN	Methylmalonate-semialdehyde dehydrogenase [acylating] mitochondrial OS=Homo sapiens OX=9606 GN=ALDH6A1 PE=1 SV=2	R.C(+57.02)MALSTAVLVGEAK(+32.06)K(+32.06)WLPELVEHAK(+32.06)NLR.V	N	Y	8.16	3.49	8.3	250000	425000	455000	401000	0	141000	76500	1.06	1.13	1	0	0.35	0.19	0.00121303	0.25	427000	109000	1.00:0.25	3.93	1	317	344	Carbamidomethylation; Dimethylation(CD2O)
90	84	Q02252|MMSA_HUMAN	Methylmalonate-semialdehyde dehydrogenase [acylating] mitochondrial OS=Homo sapiens OX=9606 GN=ALDH6A1 PE=1 SV=2	L.STAVLVGEAK(+32.06)K(+32.06)WLPELVEHAK(+32.06)NLR.V	Y	Y	20.73	1.36	3.2	121000	231000	152000	220000	0	125000	0	1.05	0.69	1	0	0.57	0	0.030641	0.62	201000	125000	1.00:0.62	1.61	1	321	344	Dimethylation(CD2O)
219	409	Q07021|C1QBP_HUMAN	Complement component 1 Q subcomponent-binding protein mitochondrial OS=Homo sapiens OX=9606 GN=C1QBP PE=1 SV=1	R.GVDNTFADELVELSTALEHQEYITFLEDLK(+32.06)SFVK(+32.06)SQ	Y	Y	29.66	3.59	7.4	229000	0	136000	145000	327000	338000	429000	0	0.94	1	2.26	2.34	2.97	0.00888682	2.6	140000	365000	1.00:2.60	2.6	1	247	282	Dimethylation(CD2O)
1306	971	Q10471|GALT2_HUMAN	Polypeptide N-acetylgalactosaminyltransferase 2 OS=Homo sapiens OX=9606 GN=GALNT2 PE=1 SV=1	R.NK(+32.06)FNQVESDK(+32.06)LR.M	Y	Y	5.67	4.48	2.4	111000	226000	212000	199000	0	0	25900	1.13	1.06	1	0	0	0.13	5.87153e-05	0.12	212000	25900	1.00:0.12	8.2	1	102	113	Dimethylation(CD2O)
36	13	Q13813|SPTN1_HUMAN	Spectrin alpha chain non-erythrocytic 1 OS=Homo sapiens OX=9606 GN=SPTAN1 PE=1 SV=3	R.LNHQEFK(+32.06)SC(+57.02)LR.S	N	Y	4.34	1.66	0.9	86300	124000	124000	124000	58500	24800	62600	1	1.01	1	0.47	0.2	0.51	0.00331753	0.39	124000	48600	1.00:0.39	2.55	1	2343	2353	Dimethylation(CD2O); Carbamidomethylation
36	13	Q13813|SPTN1_HUMAN	Spectrin alpha chain non-erythrocytic 1 OS=Homo sapiens OX=9606 GN=SPTAN1 PE=1 SV=3	R.MK(+32.06)QVEELYHSLLELGEK(+32.06)R.K	N	Y	15.8	1.62	10.2	78200	0	0	62800	142000	115000	149000	0	0	1	2.26	1.83	2.38	0.00809764	2.16	62800	135000	1.00:2.16	2.16	1	1066	1083	Dimethylation(CD2O)
617	725	Q14103|HNRPD_HUMAN	Heterogeneous nuclear ribonucleoprotein D0 OS=Homo sapiens OX=9606 GN=HNRNPD PE=1 SV=1	K.DLK(+32.06)DYFSK(+32.06)FGEVVDC(+57.02)TLK(+32.06)LDPITGR.S	Y	Y	6.35	6.71	11.8	61700	0	0	6950	137000	78900	148000	0	0	1	19.66	11.35	21.3	0.00525566	17.44	6950	121000	1.00:17.44	17.44	1	112	136	Dimethylation(CD2O); Carbamidomethylation
37	12	Q14697|GANAB_HUMAN	Neutral alpha-glucosidase AB OS=Homo sapiens OX=9606 GN=GANAB PE=1 SV=3	F.K(+32.06)NPEPELLVR.W	N	Y	9.99	1.32	3.5	85400	61200	51200	69700	93700	115000	121000	0.88	0.74	1	1.34	1.66	1.74	0.00789406	1.81	60700	110000	1.00:1.81	1.81	1	653	662	Dimethylation(CD2O)
277	279	Q14974|IMB1_HUMAN	Importin subunit beta-1 OS=Homo sapiens OX=9606 GN=KPNB1 PE=1 SV=2	F.IK(+32.06)EHIK(+32.06)NPDWR.Y	Y	Y	8.57	1.91	24	70400	0	68600	23900	131000	103000	95700	0	2.87	1	5.49	4.29	4	0.0259945	2.38	46300	110000	1.00:2.38	2.38	1	371	381	Dimethylation(CD2O)
27	18	Q15149|PLEC_HUMAN	Plectin OS=Homo sapiens OX=9606 GN=PLEC PE=1 SV=3	R.RLEEQAAQHK(+32.06)ADIEER.L	Y	Y	24.18	1.19	3.3	439000	442000	321000	262000	516000	564000	527000	1.69	1.23	1	1.97	2.15	2.01	0.0247377	1.57	342000	536000	1.00:1.57	1.57	2	2016	2031	Dimethylation(CD2O)
27	18	Q15149|PLEC_HUMAN	Plectin OS=Homo sapiens OX=9606 GN=PLEC PE=1 SV=3	R.VQK(+32.06)SLAAEEEAAR.Q	N	Y	12.89	1.22	4	94600	56600	67700	76900	111000	101000	154000	0.74	0.88	1	1.45	1.31	2	0.0332011	1.82	67100	122000	1.00:1.82	1.82	1	2127	2139	Dimethylation(CD2O)
82	249	Q15293|RCN1_HUMAN	Reticulocalbin-1 OS=Homo sapiens OX=9606 GN=RCN1 PE=1 SV=1	R.DLNKDGK(+32.06)LDK(+32.06)DEIR.H	N	Y	12.61	0.88	10.9	218000	215000	272000	307000	208000	139000	165000	0.7	0.89	1	0.68	0.45	0.54	0.0497421	0.65	265000	171000	1.00:0.65	1.55	2	257	270	Dimethylation(CD2O)
56	63	Q16762|THTR_HUMAN	Thiosulfate sulfurtransferase OS=Homo sapiens OX=9606 GN=TST PE=1 SV=4	R.GAVNMPFMDFLTEDGFEK(+32.06)GPEELR.A	Y	Y	36.45	4.13	4.5	439000	503000	734000	743000	321000	334000	0	0.68	0.99	1	0.43	0.45	0	0.0297724	0.5	660000	328000	1.00:0.50	2.01	1	207	230	Dimethylation(CD2O)
1090	1168	Q4G176|ACSF3_HUMAN	Acyl-CoA synthetase family member 3 mitochondrial OS=Homo sapiens OX=9606 GN=ACSF3 PE=1 SV=3	Y.TSGTTGRPK(+32.06)GVLSTHQNIR.A	Y	Y	7.75	0.93	5	99100	133000	96500	138000	84000	83100	60200	0.96	0.7	1	0.61	0.6	0.44	0.0366062	0.62	123000	75800	1.00:0.62	1.62	1	202	220	Dimethylation(CD2O)
411	470	Q6DD88|ATLA3_HUMAN	Atlastin-3 OS=Homo sapiens OX=9606 GN=ATL3 PE=1 SV=1	R.DAVVGRPSMDK(+32.06)K(+32.06)AQ	Y	Y	29.43	2.08	6.7	370000	565000	350000	524000	237000	314000	230000	1.08	0.67	1	0.45	0.6	0.44	0.036418	0.54	480000	260000	1.00:0.54	1.84	1	528	541	Dimethylation(CD2O)
39	80	Q6NZI2|CAVN1_HUMAN	Caveolae-associated protein 1 OS=Homo sapiens OX=9606 GN=CAVIN1 PE=1 SV=1	L.VLSLLDK(+32.06)IIGAVDQIQLTQAQLEER.Q	N	Y	17.19	1.31	2.5	197000	155000	163000	126000	255000	297000	185000	1.23	1.29	1	2.03	2.36	1.47	0.0467403	1.66	148000	246000	1.00:1.66	1.66	1	54	78	Dimethylation(CD2O)
1897	2687	Q92552|RT27_HUMAN	28S ribosomal protein S27 mitochondrial OS=Homo sapiens OX=9606 GN=MRPS27 PE=1 SV=3	R.EQAK(+32.06)QEYQAQK(+32.06)AAK(+32.06)ASA	Y	Y	6.17	1.1	3.5	33100	77000	36800	54300	0	0	30500	1.42	0.68	1	0	0	0.56	0.0407638	0.54	56000	30500	1.00:0.54	1.84	1	398	414	Dimethylation(CD2O)
325	434	Q93077|H2A1C_HUMAN	Histone H2A type 1-C OS=Homo sapiens OX=9606 GN=HIST1H2AC PE=1 SV=3	R.NDEELNK(+32.06)LLGR.V	N	Y	4.41	1.33	4.5	115000	75700	81100	60500	153000	114000	204000	1.25	1.34	1	2.52	1.88	3.38	0.0352058	2.16	72400	157000	1.00:2.16	2.16	1	90	100	Dimethylation(CD2O)
28	31	Q96CM8|ACSF2_HUMAN	Acyl-CoA synthetase family member 2 mitochondrial OS=Homo sapiens OX=9606 GN=ACSF2 PE=1 SV=2	R.LTFAQLKEEVDKAASGLLSIGLC(+57.02)K(+32.06)GDR.L	N	Y	11.33	1.74	6.6	310000	509000	450000	556000	159000	79600	106000	0.92	0.81	1	0.29	0.14	0.19	0.000568841	0.47	536000	251000	1.00:0.47	2.13	3	100	126	Carbamidomethylation; Dimethylation(CD2O)
45	20	Q99798|ACON_HUMAN	Aconitate hydratase mitochondrial OS=Homo sapiens OX=9606 GN=ACO2 PE=1 SV=2	Y.QHPPK(+32.06)DSSGQHVDVSPTSQR.L	N	Y	7.87	1.88	4.4	38000	98000	35100	67200	0	0	28000	1.46	0.52	1	0	0	0.42	0.0490851	0.42	66800	28000	1.00:0.42	2.39	1	545	564	Dimethylation(CD2O)
146	101	Q9NYU2|UGGG1_HUMAN	UDP-glucose:glycoprotein glucosyltransferase 1 OS=Homo sapiens OX=9606 GN=UGGT1 PE=1 SV=3	R.ILASPVELALVVMK(+32.06)DLSQNFPTK(+32.06)AR.A	Y	Y	14.53	2.15	13	396000	220000	169000	352000	464000	479000	695000	0.62	0.48	1	1.32	1.36	1.97	0.0313506	2.41	338000	815000	1.00:2.41	2.41	3	334	358	Dimethylation(CD2O)
396	179	Q9NZN4|EHD2_HUMAN	EH domain-containing protein 2 OS=Homo sapiens OX=9606 GN=EHD2 PE=1 SV=2	R.TVTSALK(+32.06)ELYR.T	Y	Y	6.84	1.27	5.2	56100	0	0	52600	109000	59500	115000	0	0	1	2.08	1.13	2.18	0.0362775	1.8	52600	94600	1.00:1.80	1.8	1	20	30	Dimethylation(CD2O)
642	751	Q9Y230|RUVB2_HUMAN	RuvB-like 2 OS=Homo sapiens OX=9606 GN=RUVBL2 PE=1 SV=3	R.K(+32.06)GTEVQVDDIK(+32.06)R.V	Y	Y	7.52	2.58	8.2	123000	161000	172000	283000	0	62600	59400	0.57	0.61	1	0	0.22	0.21	0.0196233	0.3	205000	61000	1.00:0.30	3.37	1	417	428	Dimethylation(CD2O)
568	581	Q9Y4L1|HYOU1_HUMAN	Hypoxia up-regulated protein 1 OS=Homo sapiens OX=9606 GN=HYOU1 PE=1 SV=1	R.K(+32.06)TPVIVTLK(+32.06)ENER.F	N	Y	7.3	1.62	3.7	80300	35600	48100	63500	117000	119000	99300	0.56	0.76	1	1.84	1.87	1.56	0.0036375	2.27	49100	112000	1.00:2.27	2.27	1	67	79	Dimethylation(CD2O)

## Sheet: protein names
Protein Accession
O00159
O00767
O43169
O43707
O43852
O75390
P00338
P04843
P05141
P05556
P07900
P08670
P08758
P09651
P10620
P10809
P11021
P11310
P12532
P12694
P12814
P13667
P13987
P14209
P14314
P18206
P21695
P22626
P26373
P27348
P27797
P28331
P28799
P30101
P30533
P31040
P31946
P33121
P35579
P36957
P38159
P39019
P40926
P40939
P49327
P50454
P51665
P52895
P53007
P55809
P60709
P61009
P61981
P62191
P62258
P62805
P63104
P67936
P78371
P80303
Q00325
Q01082
Q01469
Q02218
Q02252
Q07021
Q10471
Q13813
Q14103
Q14697
Q14974
Q15149
Q15293
Q16762
Q4G176
Q6DD88
Q6NZI2
Q92552
Q93077
Q96CM8
Q99798
Q9NYU2
Q9NZN4
Q9Y230
Q9Y4L1
